# Supplementary material for: Phylogenetic Relationships and Genetic Diversity of Thai Nepenthes (Nepenthaceae) Revealed by Integrative Molecular Analyses
Source: Plants (Basel). 2026 Jul 22;15(14):2238. doi: 10.3390/plants15142238 (PMC13417141; doi:10.3390/plants15142238)
Supplement: Supplementary file 1 [file plants-15-02238-s001.zip]

Archive with 1 entries (1 files):
- plants-4369981-supplementary.pdf
